# Supplementary material for: ATM-associated signalling triggers the unfolded protein response and cell death in response to stress
Source: Commun Biol. 2020 Jul 14;3:378. doi: 10.1038/s42003-020-1102-2 (PMC7360780; doi:10.1038/s42003-020-1102-2)
Supplement: Supplementary file 3 — Supplementary Data 1 [file 42003_2020_1102_MOESM3_ESM.xlsx]

## Sheet: Fig. 1b CPT
0 h	5.9	6	5.5	6.9	6.2	5.8
6 h	11.2	10.6	11.7	11.9	12.5	12.4
24 h	84.7	70.5	69	73.7	82.8	80.6
48 h	92.8	91.3	94.9	95.1	94.8	85.9

## Sheet: Fig. 1b IR
0 h	4.5	3.8	4.8	3.9	4.1	3.6
24 h	22.1	20.2	23.3	20.6	20.6	20.4
48 h	36.8	41.5	39.4	40.8	39.1	41.8
72 h	63.9	61.8	63.7	63.6	57.3	55.5

## Sheet: Fig. 1e
CPT (+) CHIR (-)	0.106	0.143	0.203
CPT (+) CHIR (+)	0.331	0.344	0.4
CPT (+) CHIR (++)	0.77	0.804	0.678
CPT (+) CHIR (+++)	1.869	1.844	1.992
CPT (+) LiCl (+)	0.965	0.992	1.309

## Sheet: Fig. 1f
CHIR (-)	79.2	79.4	87.5	87.3
CHIR (+)	31.6	32.1	23.2	25.5

## Sheet: Fig. 1g
IR (+) LiCl (-)	0.384	0.336	0.449
IR (+) LiCl (+)	1.25	1.174	1.059

## Sheet: Fig. 1h
LiCl (-) 72 h	63.7	63.1	63.9	61.8
LiCl (+) 72 h	32.3	33.2	34	35
LiCl (-) 96 h	80.5	81.5	83.9
LiCl (+) 96 h	43.8	44.3	46.1

## Sheet: Fig. 2c
control	4.4	4.5	4.7	7	6.7	6.2
LY294002	9.4	10.7	10.3	10.7	8.3	8.2
MK2206	84.8	82.8	76.4	76.1	92.3	82.8
perifosine	80.4	79.2	79	79.1	74.8	80.5

## Sheet: Fig. 2e
control	7.5	7.7	7.7
perifosine	78.8	75	79.3
CHIR + perifosine	45.6	47	34.8

## Sheet: Fig. 2h
mock	6.3	6.8	7
control	8.5	7.5	7.3
AKT siRNA	52	48.1	49.5

## Sheet: Fig. 3j
0 µM KU-60019	4.5	4.5	4.8	6.2	6
10 µM KU-60019	25.1	26.7	25.4	24.8	28.9
20 µM KU-60019	73.9	74.4	74.3	73.6	67

[truncated: 4 more sheets: Fig. 4d, Fig. 4e CPT, Fig. 4e IR, Fig. 4e hypoxia]
